# Supplementary material for: Injury Incidence in Community-Based Walking Football: A Four-Month Cohort Study of 6000+ Hours of Play
Source: Sports (Basel). 2025 May 19;13(5):150. doi: 10.3390/sports13050150 (PMC12115786; doi:10.3390/sports13050150)
Supplement: Supplementary file 1 [file sports-13-00150-s001.zip]

Archive with 4 entries (4 files):
- Supplementary Materials File S1 - Injury Surveillance Form.pdf
- Supplementary Materials File S2 - Exposure Tracking Form.pdf
- Supplementary Materials File S3 - Injury Incidence Calculation Code.pdf
- Supplementary Materials File S4 - Injury Rate Ratio Calculation Code.pdf
